# Supplementary material for: Strategies to package recombinant Adeno-Associated Virus expressing the N-terminal gasdermin domain for tumor treatment
Source: Nat Commun. 2021 Dec 9;12:7155. doi: 10.1038/s41467-021-27407-0 (PMC8660823; doi:10.1038/s41467-021-27407-0)
Supplement: Supplementary file 4 — Source Data [file 41467_2021_27407_MOESM4_ESM.xlsx]

## Sheet: Fig.1d
Fig.1d
The viral titer of different rAAVs packaged by the sf9/rBac system
Groups	AAV yield per 106 sf9 cells (×108 vg)			P value (two-tailed unpaired Welch’s t-test)
rAAV-CMV-GSDMDNT	0.141	0.608	0.861	0.0161
rAAV-mCBA-eGFP	490	352	513	0.1179
rAAV-mCBA-GSDMDNT	350	241	376	-

## Sheet: Fig.2e, 2f
Fig.2e
Comparison of LDH release-based cell death assay in Hela, C6-luc, 4T1-luc cells after treatment with rAAV-DIO-GSDMDNT (rAAV-ef1α-DIO-GSDMDNT), rAAV-P1 and rAAV-P2, respectively.
Hela
Groups	LDH release (%)
rAAV-CMV-GSDMDNT	0.916497	2.84977	2.592
rAAV-P1	20.8888	25.4833	23.2237
rAAV-P2	48.3004	42.3817	50.0832
C6-luc
Groups	LDH release (%)
rAAV-CMV-GSDMDNT	7.45045	4.4282	3.13295
rAAV-P1	16.5514	22.1262	18.3665
rAAV-P2	28.9941	27.7916	29.0513
4T1-luc
Groups	LDH release (%)
rAAV-CMV-GSDMDNT	7.92734	8.99496	8.66363
rAAV-P1	20.5618	19.6254	21.2641
rAAV-P2	35.6691	36.536	34.1521
Fig.2f
Comparison of ATP cell viability assay in Hela, C6-luc, 4T1-luc cells after treatment with rAAV-DIO-GSDMDNT (rAAV-ef1α-DIO-GSDMDNT), rAAV-P1 and rAAV-P2, respectively.
Hela
Groups	ATP cell viability (%)
rAAV-CMV-GSDMDNT	97.4494	96.7574	96.6679
rAAV-P1	44.6987	46.2239	41.9797
rAAV-P2	14.6139	15.6054	14.0419
C6-luc
Groups	ATP cell viability (%)
rAAV-CMV-GSDMDNT	97.9177	91.6199	93.1737
rAAV-P1	74.1004	82.2556	81.9547
rAAV-P2	31.4882	29.4884	34.2216
4T1-luc
Groups	ATP cell viability (%)
rAAV-CMV-GSDMDNT	93.6064	96.2189	95.6221
rAAV-P1	69.538	70.2024	73.6313
rAAV-P2	25.002	25.9946	21.5513

## Sheet: Fig.3c, 3d, 3g
Fig.3c
Corresponding quantification of luciferase expression in Fig.3b
Groups	Avg Radiance [p/s/cm2/sr]			P value (two-tailed unpaired Welch’s t-test)
PBS	1338000	2465000	2495000	0.0161
rAAV-CMV-GSDMDNT	2465000	1338000	943200	0.0396
rAAV-P2	152100	24170	32780	-
Fig.3d
Survival curves of C6-luc tumor-bearing rats treated with PBS, rAAV-DIO-GSDMDNT (rAAV-ef1α-DIO-GSDMDNT) and rAAV-P2 respectively.
Days	PBS	rAAV-DIO-GSDMDNT	rAAV-P2
28	1
29	1
29	1
31	1
35	1
35	1
39	1
27		1
31		1
31		1
35		1
35		1
39		1
41		1
35			1
39			1
41			1
50			0
50			0
50			0
Fig.3g
Corresponding quantification of Evans Blue in Fig.3f
Groups		Evans Blue per gram brain (ng)			P value (two-tailed unpaired Student’s t-test)
Day35	PBS	8.47209	8.12162	6.6029	0.0016
	rAAV-CMV-GSDMDNT	8.54997	9.25092	8.43315	0.0014
	rAAV-P2	13.6124	14.2744	15.9489	-
Day50	rAAV-P2	3.6044	2.35827	2.86451	0.0001

## Sheet: Fig.4b, 4c, 4d, 4h
Fig.4b, c
4T1 Tumour volume of individual mouse at indicated time points after implantation.
Group		Volume (mm3)
		day 0	day 7	day 10	day 14	day 17	day 21	day 24	day 30
rAAV-DIO-GSDMDNT	mouse 1	0	64.06	102.3	204.4	246.3	424.6	366.4	609.2
	mouse 2	0	87.23	178	273.6	314.7	450.5	459.2	1044
	mouse 3	0	137.6	200.7	325.6	367.4	412.3	554.9	755.1
	mouse 4	0	132	182	171.9	192.7	339	467.5	783.3
	mouse 5	0	132.1	193.8	254.7	222.8	334.6	468.5	930.8
	mouse 6	0	176.8	315.5	536.2	572.2	768.5	917.8	1928
	mouse 7	0	163.8	309.5	405.4	284.3	625.2	777.6	1508
rAAV-P2	mouse 1	0	123.8	200.3	185.3	281.8	267.9	508.6	852.5
	mouse 2	0	107.6	158.2	268.9	266.2	319.3	325.2	416.8
	mouse 3	0	67.6	130.5	173.4	240.2	408.5	505.8	724
	mouse 4	0	112.8	176.6	224	266.6	346.9	437.1	849.7
	mouse 5	0	71.54	164	162.8	226.5	495.5	208.9	274.1
	mouse 6	0	85.74	122.5	175.4	231.9	251.4	288.7	716.7
	mouse 7	0	81.69	144	149.7	139.5	216.9	233.9	314.6
Fig.4e
The weight of the 4T1 tumours on day 30 after inoculation
Groups	rAAV-DIO-GSDMDNT	rAAV-P2
Tumour weight	0.737	0.873
	1.037	0.557
	0.891	0.984
	0.875	0.858
	1.031	0.25
	1.568	0.832
	1.192	0.476
P value(Two-tailed unpaired Student’s t-test)	-	0.0287
Fig.4h
Numbers of tumor-infiltrating lymphocytes (TILs) per gram of 4T1 tumours
CD3+/g tumor (x105)				CD4+/g tumor (x105)
Group	rAAV-DIO-GSDMDNT	rAAV-P2		Group	rAAV-DIO-GSDMDNT	rAAV-P2
mouse 1	3.08	25.33		mouse 1	1.15	17.66
mouse 2	2.77	15.86		mouse 2	1.26	5.38
mouse 3	2.65	24.98		mouse 3	1.94	8.48
mouse 4	1.74	28.63		mouse 4	0.19	11.8
mouse 5	-	21.39		mouse 5	-	11.45
Average	2.56	23.24		Average	1.135	10.95
P value(Two-tailed unpaired Welch’s t-test)	-	0.0006		P value(Two-tailed unpaired Welch’s t-test)	-	0.0078
CD8+/g tumor (x105)				CD49b+/g tumor (x105)
Group	rAAV-DIO-GSDMDNT	rAAV-P2		Group	rAAV-DIO-GSDMDNT	rAAV-P2
mouse 1	1.76	7.32		mouse 1	4.87	3.06
mouse 2	1.38	10.48		mouse 2	2.46	17.58
mouse 3	0.65	15.84		mouse 3	1.49	25.41
mouse 4	0.52	10.37		mouse 4	0.86	14.56
mouse 5	-	5.83		mouse 5	-	20.07
Average	1.078	9.968		Average	2.42	16.14
P value(Two-tailed unpaired Welch’s t-test)	-	0.006		P value(Two-tailed unpaired Welch’s t-test)	-	0.0193

## Sheet: Fig.5c-e, 5g
Fig.5c
Corresponding quantification of luciferase expression in Fig.5b
Groups	Avg Radiance [p/s/cm2/sr]				P value (one-tailed unpaired Welch’s t-test)
PBS	2470000000	957700000	1828000000	1007000000	0.0129
anti-PDL1	2180000000	1739000000	1166000000	984200000	0.0065
rAAV-P2	482300000	705300000	502000000	1669000000	0.0367
anti-PDL1+rAAV-P2	56120000	131100000	92980000	40200000	-
Fig.5d, e
4T1 Tumour volume of individual mouse at indicated time points after implantation.
Group		Volume (mm3)
		day 0	day 5	day 9	day 13	day 17	day 21	day 25	day 29
PBS	mouse 1	0	38.35	105	152.7	127.1	149.9	201.7	399.1
	mouse 2	0	54.2	144.9	285.1	352.7	565.1	612.8	1226
	mouse 3	0	54.73	109.4	126.9	142.5	194.5	307.8	751.3
	mouse 4	0	77.29	140	236.4	241.3	246.1	327.3	860.8
	mouse 5	0	48.14	95.63	216.7	374.2	438.3	496.9	877.3
anti-PDL1	mouse 1	0	19.03	50.18	80.12	173.4	274.7	402.9	644
	mouse 2	0	25.24	72.19	163.4	112.4	215.5	221.2	467.2
	mouse 3	0	45.56	143	255.4	274.9	269.7	207.7	353.8
	mouse 4	0	33.69	117.5	156.9	213.3	256.9	373.6	513.4
	mouse 5	0	59.98	188.6	374.1	555.2	707.1	804.4	1230
rAAV-P2	mouse 1	0	48.56	142.5	205	297.9	332.4	474	680.3
	mouse 2	0	17.48	53.93	142.6	282.9	263.8	165.6	152.3
	mouse 3	0	52.7	74.81	124.8	166.9	204	357.1	632
	mouse 4	0	27.13	145.2	199.8	202.3	158.6	123.8	183.9
	mouse 5	0	12.59	44.85	102.3	94.79	272.3	319.3	463
anti-PDL1+rAAV-P2	mouse 1	0	42.48	84.9	139.7	173.9	145.2	257.1	183.4
	mouse 2	0	13.14	53.83	109	92.37	156.3	149.1	47.88
	mouse 3	0	31.6	108.2	101.3	53.6	41.92	37.65	43.57
	mouse 4	0	48.69	105	127.3	82.84	80.75	73.68	83.63
	mouse 5	0	18.68	68.13	61.26	59.63	40.79	44.79	28.08
Day	Group	anti-PDL1+rAAV-P2
		P value
29	PBS	0.0041
	anti-PDL1	0.0227
	rAAV-P2	0.0384
Fig.5g
The weight of the 4T1 tumours on day 29 after inoculation
Group	PBS	anti-PDL1	rAAV-P2	anti-PDL1+rAAV-P2
Tumour weight (g)	0.426	0.803	0.476	0.216
	1.237	0.551	0.256	0.1
	0.539	0.245	0.415	0.051
	0.58	0.633	0.241	0.094
	1.029	1.087	0.363	0.088
P value(Two-tailed unpaired Welch’s t-test)	0.0132	0.0151	0.0019	-

## Sheet: Supplementary Fig.2
Supplementary Fig.2b
Quantitative results of the average fluorescence intensity of different promoters driving eGFP expression in HEK 293T, Hela and 4T1-luc cells.
HEK 293T
Groups	eGFP mean gray value ( Arbitrary Units )			P value (two-tailed unpaired Student’s t-test)
CBA	1675.59	1814.07	1911.26	<0.0001
mCBA	3362.67	3253.75	3204.93	-
CAG	8916.05	8610.91	8881.06	<0.0001
Hela
Groups	eGFP mean gray value ( Arbitrary Units )			P value (two-tailed unpaired Student’s t-test)
CBA	2473.03	2264.27	2462.42	0.0032
mCBA	3112.68	2900.3	3150.44	-
CAG	6072.12	6179.31	5862.46	<0.0001
4T1-luc
Groups	eGFP mean gray value ( Arbitrary Units )			P value (two-tailed unpaired Student’s t-test)
CBA	978.474	1189.04	926.942	0.0087
mCBA	1689.8	1629.51	2070.04	-
CAG	2698.34	3340.81	3215.87	0.0058

## Sheet: Supplementary Fig.5
Supplementary Fig.5d
Comparison of LDH release-based cell death assay and ATP cell viability assay in Hek 293T after treatment with rAAV-DIO-GSDMDNT (rAAV-ef1α-DIO-GSDMDNT), rAAV-P1 and rAAV-P2, respectively.
Groups	LDH release (%)
rAAV-CMV-GSDMDNT	5.83446	8.92112	9.15598
rAAV-P1	57.9392	55.2819	59.6537
rAAV-P2	66.5366	74.5435	85.826
Groups	ATP cell viability assay (%)
rAAV-CMV-GSDMDNT	94.8009	92.2018	89.8531
rAAV-P1	14.2648	16.4642	13.4064
rAAV-P2	3.25141	3.43421	5.11334

## Sheet: Supplementary Fig.6
Supplementary Fig.6b
Quantitative results of the average fluorescence intensity of rAAV/sf9-CMV-eGFP or rAAV/293-CMV-eGFP driving eGFP expression in HEK 293T, Hela and 4T1-luc cells.
HEK 293T
Groups	eGFP mean gray value ( Arbitrary Units )			P value (two-tailed unpaired Student’s t-test)
rAAV/293-CMV-eGFP	385.289	388.097	316.864	-
rAAV/sf9-CMV-eGFP	263.534	255.804	254.505	0.0109
Hela
Groups	eGFP mean gray value ( Arbitrary Units )			P value (two-tailed unpaired Student’s t-test)
rAAV/293-CMV-eGFP	891.91	893.387	1015.89	-
rAAV/sf9-CMV-eGFP	511.976	495.516	472.387	0.0005
4T1-luc
Groups	eGFP mean gray value ( Arbitrary Units )			P value (two-tailed unpaired Student’s t-test)
rAAV/293-CMV-eGFP	786.149	828.831	734.025	-
rAAV/sf9-CMV-eGFP	360.023	339.458	337.255	0.0001
Supplementary Fig.6d
Comparison of LDH release-based cell death assay in the cells transfected with pAAV-ef1α-DIO-GSDMDNT and pAAV-mCBA-DIO-GSDMDNT alone or co-transfected with pAAV-Cre.
HEK 293T
Groups	LDH release (%)
pAAV-ef1α-DIO-GSDMDNT	5.76467	3.73008	6.44286
pAAV-mCBA-DIO-GSDMDNT	3.33407	4.45643	8.58275
pAAV-ef1α-DIO-GSDMDNT + pAAV-Cre	96.6869	94.76	95.6727
pAAV-mCBA-DIO-GSDMDNT + pAAV-Cre	78.7112	75.2699	82.1188
Hela
Groups	LDH release (%)
pAAV-ef1α-DIO-GSDMDNT	3.85874	0.744669	4.53571
pAAV-mCBA-DIO-GSDMDNT	5.33702	3.11602	3.31492
pAAV-ef1α-DIO-GSDMDNT + pAAV-Cre	64.4672	63.23	65.4035
pAAV-mCBA-DIO-GSDMDNT + pAAV-Cre	44.8544	39.0634	56.1965
4T1-luc
Groups	LDH release (%)
pAAV-ef1α-DIO-GSDMDNT	4.23877	5.15882	5.15882
pAAV-mCBA-DIO-GSDMDNT	1.89327	2.92294	3.9194
pAAV-ef1α-DIO-GSDMDNT + pAAV-Cre	50.4366	43.4066	51.2325
pAAV-mCBA-DIO-GSDMDNT + pAAV-Cre	29.3975	38.8325	35.1247
Supplementary Fig.6f
Comparison of LDH release-based cell death assay in the cells infected with different rAAVs.
HEK 293T
Groups	LDH release (%)
rAAV-DIO-GSDMDNT	2.64715	3.88852	2.00969
rAAV-DIO-GSDMBNT	3.49271	4.10309	3.73008
rAAV-DIO-GSDMENT	3.69718	4.45643	4.62148
rAAV-P2	66.5366	74.5435	85.826
rAAV-P2B	38.2015	32.7248	37.7958
rAAV-P2E	52.3279	60.054	55.3644
Hela
Groups	LDH release (%)
rAAV-DIO-GSDMDNT	4.13861	5.16969	3.3653
rAAV-DIO-GSDMBNT	2.53864	5.24653	3.72335
rAAV-DIO-GSDMENT	4.47514	4.07735	3.34807
rAAV-P2	48.3004	42.3817	50.0832
rAAV-P2B	21.099	17.0865	20.3968
rAAV-P2E	34.4032	36.4592	37.7613
4T1-luc
Groups	LDH release (%)
rAAV-DIO-GSDMDNT	5.55739	6.58695	7.3176
rAAV-DIO-GSDMBNT	1.44578	3.64732	6.24315
rAAV-DIO-GSDMENT	6.41054	3.55403	3.35474
rAAV-P2	28.9941	27.7916	29.0513
rAAV-P2B	14.292	19.465	13.662
rAAV-P2E	22.4123	20.128	17.9762

## Sheet: Supplementary Fig.8
Supplementary Fig.8a, b												Supplementary Fig.8d
Weight monitoring results of the rats treated with PBS, rAAV-DIO-GSDMDNT or rAAV-P2.												Quantification of the tumor infiltrating CD3+ cells from GBM rat model by CD3-BV421 gray value measurement.
PBS
	Weight (g)											Groups	CD3-BV421 mean gray value of each field (×10-2 Arbitrary Units )									P value (two-tailed unpaired Student’s t-test)
Day	rat1	rat2	rat3	rat4	rat5	rat6	rat7					PBS	0.5	0.2	0.08125	0.3	0.03462	0.01698	0.003433	0.6	0.5	0.0001
0	213.6	224.8	201.6	212.7	213.6	225.2	211.9					rAAV-CMV-GSDMDNT	0.1	0.02422	0.002861	0.06113	0.2	0	0	0	0	0.0001
7	230	245.6	243.2	242.2	246.5	249.3	230.8					rAAV-P2	138.6	61.5	65.7	87.7	60.7	116	169.7	48.9	97.3	-
9	258.4	253.6	259.5	254.7	260.8	264.7	244.1
20	334.8	327.5	322.9	330.2	329.5	314.2	308.8
23	325.1	339.1	335.5	346.2	335.5	320.1	320.8
24	349.8	354.4	332.5	332.6	346.7	320.5	328.3
25	360.9	361.1	348.9	309.7	360.5	325	334.6
26	354.2	359.4	341.4	299.7	356.4	292.1	340.2					Supplementary Fig.8f, g
27	366.1	364.6	348.1	290.1	366.9	279.8	356.3					Weight monitoring results of the rats treated with rAAV-mCBA-eGFP or rAAV-P1.
28	368.5	373.3	346.7	280.3	372.6	265.3	335.2					rAAV-mCBA-eGFP
29	367.1	372.8	323.5	269.4	370.3	-	300.2						Weight (g)
30	373.3	383.8	313.1	-	382.2	-	-					Day	rat1	rat2	rat3	rat4	rat5	rat6	rat7	rat8
31	386.1	368.1	302.3	-	380.1	-	-					0	192.5	191.9	205.1	186.2	177.5	198	195.8	192.8
35	346.2	339.6	-	-	318.7	-	-					7	198.5	209.6	215.7	223.1	204.1	214.9	192.4	206.9
39	-	318.4	-	-	-	-	-					19	287	309.7	276.7	227	285.3	303.6	215.4	239.8
												21	288	316	252.3	215.5	290.7	314.6	251.9	263.3
rAAV-DIO-GSDMDNT												23	264.9	326.7	236.8	198.7	294.4	319.6	275.1	242.1
	Weight (g)											25	268.8	342.4	236.3	176.3	304.3	333.3	283.9	218.9
Day	rat1	rat2	rat3	rat4	rat5	rat6	rat7					27	283	352.6	234.7	-	309.7	347.6	261.3	206.8
0	217.6	201.5	217.6	218.6	209.7	219.7	215.7					29	299.4	362.2	213.6	-	319.8	352.5	239	204.7
7	234.6	244.9	247.8	232.4	243.6	242.3	234.8					31	313.6	345.4	206	-	334	360.2	-	-
9	252.9	255.1	259.6	250.6	225.2	249.2	257.9					33	323.6	328.6	196.4	-	304	347.9	-	-
20	306.5	324.6	322.4	314.7	226.7	300.4	300.4					35	301.2	298.3	-	-	271.6	323.1	-	-
23	325.1	339.1	335.4	331.5	249.3	311.6	311.5					37	291.3	-	-	-	-	296.1	-	-
24	331.3	345.3	345	340.6	264.7	301.7	311.8					39	270.3	-	-	-	-	-	-	-
25	345.5	359.3	353.4	345.8	269.1	290.5	318.6					41	-	-	-	-	-	-	-	-
26	338.8	348.1	351.4	331.6	273.7	265	307
27	346.3	360.1	362.1	328.2	285	253.2	322.1					rAAV-P1
28	352.3	363.3	365.8	316.9	283.2	-	331						Weight (g)
29	347.4	358.1	357.2	301.6	289.8	-	338.6					Day	rat1	rat2	rat3	rat4	rat5	rat6	rat7	rat8
30	355.6	363.8	361.3	290.1	261.8	-	305.7					0	185.6	183	194.2	181.1	189.1	221	200.3	178.1
31	358.6	372.5	344.7	276.4	231.5	-	283.5					7	200.3	205.6	206.7	202.7	215.2	229	201.5	187.4
35	377.3	373.1	304.1	-	-	-	269.1					19	270.5	292.5	291.2	297.2	307.7	290.5	298.5	222.5
39	385.4	313.4	-	-	-	-						21	280.2	293.3	290.2	310.2	317.8	260.1	310.9	232.3
41	338.4	-	-	-	-	-	-					23	288.7	297.4	290.1	319.5	326.8	225.8	316	244
												25	295.6	312	306.3	334.1	336.8	213.7	332.6	254.5
rAAV-P2												27	305.1	320	318.7	345	343.1	-	342.2	268.4
	Weight (g)											29	315.7	333.3	310.6	338.5	350	-	355.5	249.9
Day	rat1	rat2	rat3	rat4	rat5	rat6						31	321	347.7	281.8	316.9	356.4	-	362.7	220.1
0	225.6	216.3	218.5	223.8	225.6	216.7						33	300.7	327.1	-	275	358.7	-	369.2	-
7	247.3	244.1	244.7	258.7	273.3	228.5						35	271.3	318.9	-	-	338.6	-	351.7	-
9	282.6	266.8	267.2	247.6	283.7	218.1						37	-	295.4	-	-	317.3	-	332.1	-
20	363.6	337.2	321.5	340.7	359.3	282						39	-	275.3	-	-	298.1	-	297.3	-
23	386.5	355.1	331.7	349.1	370.7	290.5						41	-	-	-	-	289.1	-	-	-
24	403.4	363.7	340.7	359.6	385.1	229.6
25	406.6	377.4	360.5	347.9	397.7	306.8
26	413.6	376.2	351.6	323.6	385.4	306.3
27	414.6	383.5	365.4	309.1	412.6	317.6
28	421.7	384.2	374.7	311.4	422.7	317.3
29	419.3	370.3	371.6	313.7	411.2	312.4
30	424.3	379.5	385.8	313.8	426.8	325.3
31	427.5	373.4	386.7	302.3	429.2	326.6
35	445.6	351.3	403.7	298.1	443.2	340.3
39	456.1	301.4	434.8	-	461.3	264.8
41	463.7	-	442.3	-	455.8	235.1
44	465.3	-	461.7	-	460.1	-
48	476.3	-	453.2	-	490.1	-
50	481.3	-	478.3	-	487.6	-
Fig.8h
Survival curves of C6-luc tumor-bearing rats treated with rAAV-mCBA or rAAV-P1.
Day	rAAV-mCBA-eGFP	rAAV-P1
25	1
29	1
29	1
33	1
35	1
35	1
37	1
39	1
25		1
31		1
31		1
33		1
35		1
39		1
39		1
41		1

## Sheet: Supplementary Fig.12
Supplementary Fig.12a
Weight monitoring results of the mice treated with rAAV-DIO-GSDMDNT or rAAV-P2.
rAAV-DIO-GSDMDNT
	Weight (g)
Day	mouse1	mouse2	mouse3	mouse4	mouse5	mouse6	mouse7
7	19.1	18.6	20.3	20.2	18.5	20.8	18.8
10	19.6	18.4	20.1	20.5	18.4	20.5	19
14	20.5	18.9	20.8	19.9	19.4	20.3	19.6
17	20.3	19.3	21.5	20.8	19.6	20.7	19.5
21	21.3	19.1	21.5	21.7	19.9	21.1	20.3
24	20.4	19.8	21.6	20.8	19.8	20.5	19.7
30	20.1	19.7	21.1	21.7	20.1	20.1	19.8
rAAV-P2
	Weight (g)
Day	mouse1	mouse2	mouse3	mouse4	mouse5	mouse6	mouse7
7	18.2	20.3	20.2	17.1	19.2	20.1	19.1
10	18.5	19.2	19.8	17.6	19.2	19.9	19.9
14	19.1	19.9	20.9	18.1	19.8	20.6	20.6
17	19.8	20.2	21.7	18.4	19.9	20.5	20.5
21	19.7	20.8	21.8	19.2	20.7	21.4	20.2
24	18.7	20	21.8	19.3	20.6	20.9	20.7
30	18.5	20.1	22.1	19.6	21.1	20.8	20.6

[truncated: 3 more sheets: Supplementary Fig.13, Supplementary Fig.15, Supplementary Fig.18]
